# Supplementary material for: Aluminum Stress Induces Irreversible Proteomic Changes in the Roots of the Sensitive but Not the Tolerant Genotype of Triticale Seedlings
Source: Plants (Basel). 2022 Jan 8;11(2):165. doi: 10.3390/plants11020165 (PMC8781804; doi:10.3390/plants11020165)
Supplement: Supplementary file 1 [file plants-11-00165-s001.zip]

Archive with 1 entries (1 files):
- plants-1492761-supplementary.pdf
